# Supplementary material for: TCCbuilder: An open-source tool for the analysis of thermal switches, thermal diodes, thermal regulators, and thermal control circuits
Source: iScience. 2024 Oct 28;27(12):111263. doi: 10.1016/j.isci.2024.111263 (PMC11700648; doi:10.1016/j.isci.2024.111263)
Supplement: Data S1. Simulation report [file mmc2.zip]

Archive with 1 entries (1 files):
- simulation_report_example.txt
