# Supplementary material for: TCCbuilder: An open-source tool for the analysis of thermal switches, thermal diodes, thermal regulators, and thermal control circuits
Source: iScience. 2024 Oct 28;27(12):111263. doi: 10.1016/j.isci.2024.111263 (PMC11700648; doi:10.1016/j.isci.2024.111263)
Supplement: Data S1. Simulation report [file mmc2.zip › simulation_report_example.txt]

Data directory: /materials
Time step dt: 0.005
Dimensionality: 1D
West boundary condition: Adiabatic
East boundary condition: Convection
West temperature: 293 K
West convection coefficient: 10000 W/(m²K)
East temperature: 293 K
East convection coefficient: 10000 W/(m²K)

Thermal control elements: 
TCE name: Heat source
TCE index: 0
Number of control volumes:  6
Control volume length: 33.333 µm
Constant density: 7870 kg/m³
Constant specific heat: 450 J/(kgK)
Constant thermal conductivity: 80 W/(mK)
West contact resistance: 0 m²K/W
East contact resistance: 0 m²K/W
Generated heat: 0 W/m²

TCE name: Switch 1
TCE index: 1
Number of control volumes:  8
Control volume length: 12.5 µm
Constant density: not set
Constant specific heat: not set
Constant thermal conductivity: 0.58 W/(mK)
West contact resistance: 0 m²K/W
East contact resistance: 0 m²K/W
Generated heat: 0 W/m²

TCE name: MCM
TCE index: 2
Number of control volumes:  10
Control volume length: 30 µm
Constant density: not set
Constant specific heat: not set
Constant thermal conductivity: not set
West contact resistance: 0 m²K/W
East contact resistance: 0 m²K/W
Generated heat: 0 W/m²

TCE name: Switch 2
TCE index: 3
Number of control volumes:  8
Control volume length: 12.5 µm
Constant density: not set
Constant specific heat: not set
Constant thermal conductivity: 0.29 W/(mK)
West contact resistance: 0 m²K/W
East contact resistance: 0 m²K/W
Generated heat: 0 W/m²

TCE name: Heat sink
TCE index: 4
Number of control volumes:  6
Control volume length: 33.333 µm
Constant density: 7870 kg/m³
Constant specific heat: 450 J/(kgK)
Constant thermal conductivity: 80 W/(mK)
West contact resistance: 0 m²K/W
East contact resistance: 0 m²K/W
Generated heat: 0 W/m²


Cycle parts:
0 MAGNETIC_FIELD_CHANGE Duration: 0 s
2 MCM	Fields: 1 T

1 TOGGLE_THERMAL_CONTROL_ELEMENT Duration: 0 s

2 HEAT_TRANSFER Duration: 0.02 s

3 MAGNETIC_FIELD_CHANGE Duration: 0 s
2 MCM	Fields: 1 T

4 TOGGLE_THERMAL_CONTROL_ELEMENT Duration: 0 s

5 HEAT_TRANSFER Duration: 0.02 s


Temperatures:
Time (s)	CV# 0 T (K)	CV# 1 T (K)	CV# 2 T (K)	CV# 3 T (K)	CV# 4 T (K)	CV# 5 T (K)	CV# 6 T (K)	CV# 7 T (K)	CV# 8 T (K)	CV# 9 T (K)	CV# 10 T (K)	CV# 11 T (K)	CV# 12 T (K)	CV# 13 T (K)	CV# 14 T (K)	CV# 15 T (K)	CV# 16 T (K)	CV# 17 T (K)	CV# 18 T (K)	CV# 19 T (K)	CV# 20 T (K)	CV# 21 T (K)	CV# 22 T (K)	CV# 23 T (K)	CV# 24 T (K)	CV# 25 T (K)	CV# 26 T (K)	CV# 27 T (K)	CV# 28 T (K)	CV# 29 T (K)	CV# 30 T (K)	CV# 31 T (K)	CV# 32 T (K)	CV# 33 T (K)	CV# 34 T (K)	CV# 35 T (K)	CV# 36 T (K)	CV# 37 T (K)	
0.000	293.06	293.06	293.06	293.06	293.07	293.07	293.26	293.65	294.05	294.45	294.87	295.31	295.78	296.28	296.56	296.59	296.60	296.61	296.61	296.60	296.58	296.56	296.52	296.47	296.21	295.77	295.34	294.92	294.51	294.11	293.72	293.33	293.13	293.12	293.12	293.12	293.11	293.11	
5.000	291.84	291.84	291.84	291.84	291.85	291.85	291.98	292.25	292.53	292.82	293.13	293.45	293.80	294.18	294.40	294.42	294.44	294.45	294.45	294.45	294.44	294.43	294.42	294.40	294.27	294.06	293.87	293.69	293.52	293.36	293.21	293.06	292.98	292.98	292.97	292.97	292.97	292.97	
10.000	291.84	291.84	291.84	291.84	291.85	291.85	291.98	292.25	292.53	292.82	293.13	293.45	293.80	294.18	294.40	294.42	294.44	294.45	294.45	294.45	294.44	294.43	294.42	294.40	294.27	294.06	293.87	293.69	293.52	293.36	293.21	293.06	292.98	292.98	292.97	292.97	292.97	292.97	
15.000	291.84	291.84	291.84	291.84	291.85	291.85	291.98	292.25	292.53	292.82	293.13	293.45	293.80	294.18	294.40	294.42	294.44	294.45	294.45	294.45	294.44	294.43	294.42	294.40	294.27	294.06	293.87	293.69	293.52	293.36	293.21	293.06	292.98	292.98	292.97	292.97	292.97	292.97	
20.000	291.84	291.84	291.84	291.84	291.85	291.85	291.98	292.25	292.53	292.82	293.13	293.45	293.80	294.18	294.40	294.42	294.44	294.45	294.45	294.45	294.44	294.43	294.42	294.40	294.27	294.06	293.87	293.69	293.52	293.36	293.21	293.06	292.98	292.98	292.97	292.97	292.97	292.97	
25.000	291.84	291.84	291.84	291.84	291.85	291.85	291.98	292.25	292.53	292.82	293.13	293.45	293.80	294.18	294.40	294.42	294.44	294.45	294.45	294.45	294.44	294.43	294.42	294.40	294.27	294.06	293.87	293.69	293.52	293.36	293.21	293.06	292.98	292.98	292.97	292.97	292.97	292.97	

Fluxes at CV faces (W/m²) at the time of report generation:
0	1159	2319	3482	4649	5821	6997	7011	7025	7041	7055	7067	7074	7072	7058	5758	4387	2984	1567	143	-1281	-2704	-4118	-5507	-6839	-6848	-6838	-6816	-6788	-6758	-6732	-6710	-6694	-5548	-4410	-3280	-2157	-1041	69	

AVERAGE THERMAL DIFFUSIVITIES OF TCEs:
Heat source	22.59x10⁻⁶ m²/s
Switch 1	5.80x10⁻⁶ m²/s
MCM	4.59x10⁻⁶ m²/s
Switch 2	2.90x10⁻⁶ m²/s
Heat sink	22.59x10⁻⁶ m²/s
LARGEST TEMPERATURE DIFFERENCE BETWEEN CVs:
Heat source	0.077 K
Switch 1	0.152 K
MCM	0.157 K
Switch 2	0.295 K
Heat sink	0.002 K
HEAT FLUX AT WEST BOUNDARY: 0 W/m²
HEAT FLUX AT EAST BOUNDARY: 69 W/m²
TCE ACTUATION POWER INPUTS:
Heat source	Input power 0 W
Switch 1	Input power 0 W
MCM	Input power 0 W
Switch 2	Input power 0 W
Heat sink	Input power 0 W
